# Supplementary material for: Mortality Predictors in Severe SARS-CoV-2 Infection
Source: Medicina (Kaunas). 2022 Jul 18;58(7):945. doi: 10.3390/medicina58070945 (PMC9324408; doi:10.3390/medicina58070945)
Supplement: Supplementary file 1 [file medicina-58-00945-s001.zip]

Archive with 16 entries (16 files):
- Figure S1.tif
- Figure S10 - D-dimers ROC curve.tif
- Figure S11 - Oxygen flow ROC curve.tif
- Figure S12 - Myoglobin ROC curve.tif
- Figure S13 - COV-Score ROC curve.tif
- Figure S14 - MuLBSTA ROC curve.tif
- Figure S15 - Smart COP ROC curve.tif
- Figure S16 - ROC curve evaluation  for prediction scores.tif
- Figure S2.tif
- Figure S3.tif
- Figure S4 - Age ROC curve.tif
- Figure S5 - Lymphocytes ROC curve.tif
- Figure S6 -PaO2FiO2 ratio ROC curve.tif
- Figure S7 - Percent of lung involvement ROC curve.tif
- Figure S8 - Lactate dehydrogenase ROC curve.tif
- Figure S9 - Serum albumin ROC curve.tif
